# Supplementary material for: Entorhinal cortex represents task-relevant remote locations independently of CA1
Source: Nat Neurosci. 2026 Apr 1;29(5):1181–90. doi: 10.1038/s41593-026-02232-0 (PMC13107481; doi:10.1038/s41593-026-02232-0)
Supplement: Supplementary file 2 — Number of sessions and average number of cells contributed by each animal. See Methods for exclusion criteria. [file 41593_2026_2232_MOESM2_ESM.xlsx]

## Sheet: Table 1Animal
Animal	Sex	Cohort	X-maze sessions	X-maze + open field sessions	MEC cells (mean)	CA1 cells (mean)
M1	M	1	19	9	122	NA
M2	F	1	19	9	88	NA
M3	F	1	6	5	132	NA
M4	F	2	20	10	85	NA
M5	M	2	19	10	224	NA
M6	M	2	19	9	81	NA
M7	M	3	19	8	258	72
M8	M	3	19	10	303	107
M9	F	3	20	8	172	123
M10	M	4	20	NA	151	119
M11	F	4	20 (13 MEC only)	NA	402	118
M12	F	4	19	NA	135	171
