# Supplementary material for: Entorhinal cortex represents task-relevant remote locations independently of CA1
Source: Nat Neurosci. 2026 Apr 1;29(5):1181–90. doi: 10.1038/s41593-026-02232-0 (PMC13107481; doi:10.1038/s41593-026-02232-0)
Supplement: Supplementary file 4 — Statistics for comparisons against decoding from model trained on temporally shuffled spikes in Fig. 5 and Extended Data Fig. 9. All significant comparisons are bolded. [file 41593_2026_2232_MOESM4_ESM.xlsx]

## Sheet: Table 3
Figure	Group 1	Group 2	Mean	Mean from Shuffle	Test	df	Test statistic	Holm-Bonferroni corrected p-value
5d	Sample Reward	Sample Reward Shuffle	17.86	7.58	t	11	-4	0.0021
	Sample	Sample Shuffle	20.07	43.47	t	11	4.9	0.00047
	Center	Center Shuffle	4.02	4.3	W	N/A	37	0.91
	Choice	Choice Shuffle	15.1	38.5	t	11	7.92	1e-05
	Choice Reward	Choice Reward Shuffle	42.95	6.15	W	N/A	0	0.00049
5e	Sample Reward	Sample Reward Shuffle	27.15	8.58	t	11	-5.03	0.00038
	Sample	Sample Shuffle	24.3	47.2	W	N/A	4	0.00342
	Center	Center Shuffle	3.08	3.53	W	N/A	36	0.85
	Choice	Choice Shuffle	17.27	33.86	t	11	5.16	0.00031
	Choice Reward	Choice Reward Shuffle	28.21	6.83	W	N/A	2	0.0015
5f	Sample Reward	Sample Reward Shuffle	23.69	8.77	t	11	-2.91	0.014
	Sample	Sample Shuffle	24.41	44.14	t	11	4	0.0021
	Center	Center Shuffle	0.9	3.42	W	N/A	0	0.00049
	Choice	Choice Shuffle	19.7	36.3	W	N/A	7	0.0093
	Choice Reward	Choice Reward Shuffle	31.3	7.37	W	N/A	0	0.00049
5g	Sample Reward	Sample Reward Shuffle	23.14	9.7	W	N/A	0	0.00049
	Sample	Sample Shuffle	28.05	45.16	t	11	3.31	0.007
	Center	Center Shuffle	5.95	4.46	t	11	-1.3	0.22
	Choice	Choice Shuffle	17.21	34.18	W	N/A	4	0.0034
	Choice Reward	Choice Reward Shuffle	25.65	6.5	t	11	-5.49	0.00019
5h	Sample Reward	Sample Reward Shuffle	42.72	8.08	t	11	-6.01	0.00019
	Sample	Sample Shuffle	23.09	41.68	t	11	2.87	0.015
	Center	Center Shuffle	2.87	4.49	W	N/A	17	0.092
	Choice	Choice Shuffle	11.93	37.67	t	11	8.82	2.6x10-6
	Choice Reward	Choice Reward Shuffle	19.4	8.08	W	N/A	10	0.021
5j	Paired, Incorrect	Paired, Incorrect Shuffle	16.39	1.94	t	11	-3.34	0.0066
	Paired, Correct	Paired, Correct Shuffle	25.93	3.6	W	N/A	0	0.00049
	Paired, Incorrect Shuffle	Paired, Correct Shuffle	1.94	3.6	W	N/A	26	0.34
	Unpaired, Incorrect	Unpaired, Incorrect Shuffle	26.34	3.56	W	N/A	1	0.00098
	Unpaired, Correct	Unpaired, Correct Shuffle	16.18	3.71	W	N/A	0	0.00049
	Unpaired, Incorrect Shuffle	Unpaired, Correct Shuffle	3.56	3.71	W	N/A	39	1
5l	Paired, Incorrect	Paired, Incorrect Shuffle	11.5	3.26	W	N/A	0	0.0033
	Paired, Correct	Paired, Correct Shuffle	22.77	4	t	11	-4.12	0.0017
	Paired, Incorrect Shuffle	Paired, Correct Shuffle	3.26	4	W	N/A	25	0.3
	Unpaired, Incorrect	Unpaired, Incorrect Shuffle	21.94	8.6	W	N/A	10	0.021
	Unpaired, Correct	Unpaired, Correct Shuffle	20.26	3.92	t	11	-4.17	0.0016
	Unpaired, Incorrect Shuffle	Unpaired, Correct Shuffle	8.6	3.92	W	N/A	17	0.092
5m	Days 1-10, Incorrect Shuffle	Days 1-10, Correct Shuffle	92.44	92.02	W	N/A	26	0.34
	Day 11, Incorrect Shuffle	Day 11, Correct Shuffle	95.57	92.96	t	10	-2.09	0.057
Ex. Data 9c	Paired, Incorrect	Paired, Incorrect Shuffle	15.54	3.37	W	N/A	1	0.002
	Paired, Correct	Paired, Correct Shuffle	31.23	4.6	W	N/A	3	0.005
	Paired, Incorrect Shuffle	Paired, Correct Shuffle	3.37	4.6	W	N/A	18	0.34
	Unpaired, Incorrect	Unpaired, Incorrect Shuffle	19.82	2.69	t	10	-3.13	0.01
	Unpaired, Correct	Unpaired, Correct Shuffle	19.03	2.87	t	10	-3.17	0.01
	Unpaired, Incorrect Shuffle	Unpaired, Correct Shuffle	2.69	2.87	t	10	-0.35	0.73
Ex. Data 9d	Paired, Incorrect	Paired, Incorrect Shuffle	18.73	3.31	t	10	-3.31	0.008
	Paired, Correct	Paired, Correct Shuffle	25.8	3.99	t	10	-5.77	0.0002
	Paired, Incorrect Shuffle	Paired, Correct Shuffle	3.31	3.99	t	10	0.72	0.49
	Unpaired, Incorrect	Unpaired, Incorrect Shuffle	15.35	3.58	t	10	-3.83	0.0033
	Unpaired, Correct	Unpaired, Correct Shuffle	14.13	3.73	W	N/A	2	0.003
	Unpaired, Incorrect Shuffle	Unpaired, Correct Shuffle	3.58	3.73	W	N/A	29	0.76
