# Supplementary material for: Entorhinal cortex represents task-relevant remote locations independently of CA1
Source: Nat Neurosci. 2026 Apr 1;29(5):1181–90. doi: 10.1038/s41593-026-02232-0 (PMC13107481; doi:10.1038/s41593-026-02232-0)
Supplement: Supplementary file 7 — Statistical source data. [file 41593_2026_2232_MOESM7_ESM.xlsx]

## Sheet: Fig 2
2i	Local	Non-Local
Mean	0.809493	2.12739
M1	0.594221	1.46493
M2	0.970073	1.56616
M3	0.9306	2.72191
M4	0.801708	1.99677
M5	0.716559	2.04168
M6	1.0598	2.59865
M7	0.702634	2.20419
M8	0.728539	2.0998
M9	0.91112	1.68757
M10	0.883326	3.01388
M11	0.756513	2.31308
M12	0.658829	1.82005
