# Supplementary material for: Entorhinal cortex represents task-relevant remote locations independently of CA1
Source: Nat Neurosci. 2026 Apr 1;29(5):1181–90. doi: 10.1038/s41593-026-02232-0 (PMC13107481; doi:10.1038/s41593-026-02232-0)
Supplement: Supplementary file 8 — Statistical source data. [file 41593_2026_2232_MOESM8_ESM.xlsx]

## Sheet: Fig 3
3b	Local	Non-Local
Mean	0.162926	0.155828
M1	0.217618	0.204562
M2	0.168918	0.221179
M3	0.141372	0.131203
M4	0.244358	0.196925
M5	0.172271	0.185635
M6	0.125686	0.0833321
M7	0.184345	0.175338
M8	0.151003	0.107762
M9	0.11046	0.12485
M10	0.149029	0.152504
M11	0.135943	0.143296
M12	0.154113	0.143357
3c	Animal Position	Current Position	Both
Mean	0.155828	0.255305	0.0573634
M1	0.204562	0.259837	0.0708968
M2	0.221179	0.22596	0.0494492
M3	0.131203	0.309965	0.0507669
M4	0.196925	0.257472	0.0802741
M5	0.185635	0.174884	0.0620752
M6	0.0833321	0.249964	0.0279338
M7	0.175338	0.229956	0.0643759
M8	0.107762	0.255569	0.0463943
M9	0.12485	0.160642	0.0394758
M10	0.152504	0.317498	0.0613682
M11	0.143296	0.355231	0.0780232
M12	0.143357	0.26668	0.0573269
3c	Local	Non-Local
Mean	909.544	1373.64
	1980	2000
	1800	2000
	1760	1480
	1760	1480
	1500	1440
	1500	1400
	1480	1360
	1480	1340
	1460	1340
	1440	1240
	1440	1220
	1400	1160
	1400	600
	1400	180
	1300	120
	1300	1500
	1260	1440
	1240	1300
	1240	1260
	1240	1000
	1220	780
	1220	200
	1220	0
	1160	0
	1160	0
	1140	1820
	1140	1820
	1100	1780
	1100	1780
	1080	1780
	1080	1780
	1080	1780
	1040	1760
	1040	1740
	1040	1740
	1040	1700
	1020	1700
	1020	1700
	1020	1700
	1000	1660
	980	1640
	960	1600
	920	1580
	920	1540
	920	1540
	920	1520
	920	1520
	900	1520
	880	1480
	860	1480
	840	1480
	840	1460
	840	1460
	840	1460
	820	1420
	820	1160
	800	1120
	780	960
	760	680
	740	260
	700	990
	700	910
	680	890
	680	330
	620	290
	600	2100
	580	1900
	560	1860
	560	1820
	560	1800
	560	1800
	540	1800
	520	1780
	500	1780
	500	1760
	500	1740
	500	1740
	480	1680
	480	1660
	480	1620
	460	1580
	460	1520
	440	1460
	420	1440
	400	1400
	400	1380
	400	1380
	380	1340
	360	1300
	360	1300
	360	1060
	360	820
	360	20
	320	680
	300	480
	280	460
	260	380
	260	300
	200	260
	200	240
	200	200
	180	60
	160	60
	160	60
	140	1950
	120	1935
	80	1920
	40	1905
	20	1890
	0	1830
	1880	1755
	1820	1725
	1800	1680
	1780	1185
	1760	1095
	1740	1065
	1740	1035
	1640	975
	1580	1290
	1560	1260
	1520	600
	1520	2595
	1500	2565
	1380	2565
	1380	2550
	1340	2535
	1300	2520
	1280	2520
	1260	2505
	1260	2445
	1260	2370
	1260	2355
	1240	2340
	1160	2325
	1120	450
	1120	450
	1080	420
	1040	375
	1040	195
	1040	195
	1020	2310
	980	2295
	960	2280
	960	2265
	940	2235
	900	2220
	860	2205
	820	2205
	800	2190
	740	2190
	720	2175
	680	2175
	660	2130
	660	2070
	640	2055
	640	2055
	600	60
	580	60
	560	45
	520	30
	440	0
	360	1845
	340	1800
	340	1800
	320	1800
	280	1770
	280	1740
	260	1665
	240	1665
	220	1665
	220	1635
	200	1605
	160	1590
	140	1560
	140	1545
	100	1170
	80	1170
	40	1140
	40	1140
	20	1080
	1820	1080
	1820	1035
	1780	915
	1780	1530
	1740	1530
	1720	1530
	1720	1515
	1720	1500
	1720	1485
	1700	1485
	1700	1395
	1700	1380
	1680	1320
	1640	1290
	1640	1275
	1640	1260
	1640	1260
	1640	1245
	1640	1230
	1640	1215
	1640	1200
	1600	1185
	1580	2160
	1560	2145
	1560	2130
	1560	2130
	1520	2130
	1520	2100
	1500	2085
	1460	2055
	1420	2040
	1420	2025
	1420	2010
	1420	1965
	1400	1965
	1400	1950
	1400	1950
	1340	1935
	1300	1920
	1300	1890
	1280	1890
	1260	1875
	1260	1860
	1200	2490
	1180	2370
	1160	1785
	1160	1740
	1160	2100
	1160	2040
	1160	1365
	1160	1155
	1140	1965
	1140	1875
	1120	1860
	1040	1860
	1020	1740
	1020	1140
	1000	915
	1000	825
	1000	705
	960	660
	940	2700
	920	2685
	920	2685
	920	2655
	700	2640
	700	2625
	680	2490
	680	2445
	680	2430
	660	2430
	640	2400
	640	495
	640	435
	640	435
	640	255
	640	240
	640	225
	620	2370
	620	2355
	620	2355
	620	2355
	600	2340
	580	2325
	560	2310
	540	2310
	520	2310
	520	2280
	520	2280
	500	2250
	440	2190
	440	2100
	400	2085
	380	180
	380	180
	380	150
	360	120
	360	120
	320	120
	320	45
	320	570
	320	570
	260	495
	260	480
	240	345
	220	1260
	220	1125
	200	1110
	200	1110
	140	1110
	60	1110
	20	1110
	1430	1110
	1030	1035
	850	1020
	850	1020
	810	975
	710	975
	690	120
	650	930
	650	825
	650	735
	630	735
	630	735
	610	660
	590	630
	590	600
	570	600
	550	600
	530	600
	430	1875
	410	1725
	370	1710
	290	1695
	290	1680
	270	1665
	250	1650
	230	1620
	210	1605
	210	1605
	170	1575
	150	1980
	110	1920
	2060	1920
	2000	1830
	1940	1785
	1880	1770
	1880	1755
	1860	1755
	1820	1755
	1720	1680
	1720	1680
	1700	1665
	1640	1545
	1560	1545
	1540	1515
	1520	1500
	1500	1485
	1480	1440
	1460	1425
	1460	1425
	1440	1395
	1380	1350
	1380	1245
	1380	1230
	1360	1650
	1320	1605
	1320	1590
	1300	1545
	1300	1545
	1300	1470
	1300	1350
	1300	1350
	1260	1350
	1260	1305
	1240	1470
	1240	1470
	1240	1470
	1200	1455
	1180	1455
	1160	1440
	1160	1425
	1140	1425
	1140	1410
	1140	1395
	1120	1380
	1100	1380
	1100	1365
	1080	1335
	1060	1335
	1060	1320
	1060	1305
	1040	1305
	1040	1305
	1020	1305
	980	1305
	980	1290
	980	1290
	960	1275
	960	1260
	940	1260
	920	1260
	920	1260
	920	1230
	900	1185
	900	1185
	900	1185
	900	1170
	900	1170
	880	1155
	880	1155
	880	690
	880	570
	860	555
	860	525
	860	525
	840	525
	840	465
	820	435
	800	1110
	780	1050
	780	990
	780	990
	780	975
	780	945
	760	885
	740	870
	720	855
	700	840
	680	765
	680	765
	680	390
	660	345
	660	345
	660	300
	620	270
	580	255
	580	240
	580	165
	560	135
	560	120
	560	30
	560	30
	540	1830
	540	1830
	520	1830
	520	1815
	500	1800
	480	1770
	480	1740
	460	1740
	460	1725
	460	1710
	440	1680
	400	1680
	400	1665
	360	1650
	340	1650
	340	1650
	300	1650
	300	1650
	300	1635
	260	1635
	260	1635
	240	1590
	240	1590
	240	1590
	220	1575
	200	1560
	180	1530
	180	1485
	180	1485
	160	285
	160	585
	160	450
	140	285
	140	645
	80	540
	40	480
	0
	0
	0
	0
	0
	980
	700
	640
	600
	560
	560
	540
	540
	540
	520
	520
	500
	480
	480
	460
	460
	440
	440
	440
	440
	440
	400
	380
	360
	360
	340
	340
	320
	320
	320
	300
	280
	260
	240
	240
	240
	220
	220
	200
	180
	160
	120
	100
	80
	60
	20
	20
	20
	1950
	1935
	1935
	1920
	1875
	1875
	1860
	1860
	1845
	1845
	1830
	1815
	1815
	1815
	1800
	1785
	1740
	1710
	1680
	1680
	1680
	1680
	1680
	1680
	1650
	1635
	1635
	1215
	1185
	1185
	1125
	1110
	1095
	1095
	1095
	1065
	1050
	1020
	1005
	990
	990
	990
	990
	990
	990
	975
	960
	945
	945
	930
	930
	915
	885
	885
	885
	885
	1590
	1590
	1590
	1590
	1560
	1470
	1440
	1425
	1365
	1335
	1320
	1305
	1260
	1260
	1260
	1245
	870
	870
	855
	855
	825
	795
	795
	795
	795
	735
	720
	675
	660
	660
	645
	645
	630
	630
	630
	630
	615
	600
	600
	600
	585
	570
	570
	555
	555
	555
	555
	2640
	2610
	2610
	2595
	2580
	2535
	2520
	2445
	2445
	2430
	2415
	2400
	2400
	2385
	480
	480
	465
	465
	465
	450
	450
	420
	420
	405
	390
	360
	210
	210
	210
	195
	195
	195
	180
	180
	180
	2295
	2280
	2265
	2190
	2190
	2145
	2145
	2145
	2130
	2130
	2115
	2100
	2070
	2070
	2070
	2070
	2025
	2025
	1980
	150
	75
	60
	60
	0
	0
	0
	1890
	1875
	1830
	1815
	1815
	1740
	1740
	1695
	1695
	1680
	1665
	1635
	1635
	1620
	1605
	1590
	1575
	1155
	1140
	1125
	1095
	1080
	1080
	1065
	1065
	1050
	1050
	1050
	1050
	1050
	1035
	1035
	1035
	1035
	1020
	1020
	1020
	1020
	1005
	1005
	975
	975
	960
	960
	930
	915
	900
	885
	1530
	1530
	1530
	1470
	1440
	1440
	1440
	1440
	1425
	1425
	1425
	1410
	1365
	1365
	1350
	1335
	1320
	1320
	1320
	1320
	1320
	1320
	1305
	1290
	1290
	1290
	1290
	1290
	1290
	1290
	1290
	1290
	1275
	1260
	1260
	1260
	1230
	1230
	1230
	1230
	1200
	2160
	2130
	2130
	2130
	2025
	2025
	2010
	2010
	1950
	1950
	1920
	1920
	1890
	1890
	1890
	1890
	1890
	1875
	1875
	1875
	1860
	1860
	1860
	1845
	1830
	1815
	2535
	2520
	2490
	2310
	2280
	1785
	1785
	1770
	1770
	1740
	1725
	1725
	1680
	1680
	1650
	1635
	1635
	1635
	1620
	1620
	1620
	1605
	1545
	1545
	1545
	1530
	1530
	1515
	1500
	1500
	1500
	1500
	1485
	1470
	1470
	1470
	1470
	1470
	2235
	2175
	2175
	2175
	2145
	2145
	2145
	2145
	2100
	1425
	1380
	1365
	1350
	1335
	1335
	1320
	1320
	1320
	1305
	1305
	1260
	1260
	1260
	1245
	1245
	1245
	1200
	1170
	1155
	1140
	1125
	1110
	1110
	1920
	1920
	1905
	1875
	1815
	1785
	1770
	1770
	1770
	1755
	1725
	1710
	1290
	1260
	1245
	1245
	1230
	1230
	1215
	1185
	1050
	1035
	1035
	1020
	1605
	1530
	1515
	1485
	1470
	1470
	1455
	1440
	1425
	1380
	1305
	1305
	900
	900
	900
	885
	885
	870
	870
	870
	870
	795
	735
	735
	720
	705
	705
	705
	690
	690
	660
	630
	2730
	2715
	2685
	2685
	2505
	2430
	525
	510
	510
	510
	495
	450
	450
	435
	405
	390
	330
	285
	270
	270
	270
	270
	255
	240
	225
	2340
	2205
	2070
	210
	210
	195
	150
	150
	135
	135
	120
	120
	120
	120
	90
	90
	45
	30
	555
	540
	525
	510
	495
	465
	465
	465
	450
	450
	420
	420
	405
	390
	375
	375
	360
	360
	345
	345
	330
	330
	315
	240
	225
	1245
	1230
	1125
	1125
	975
	165
	135
	135
	120
	120
	105
	45
	45
	15
	885
	855
	840
	810
	750
	735
	705
	690
	690
	690
	675
	675
	675
	660
	660
	600
	600
	600
	585
	1800
	1800
	1800
	1770
	1665
	1980
	1890
	1875
	1860
	1845
	1785
	1785
	1740
	1695
	1530
	1515
	1425
	1350
	1275
	1620
	1620
	1575
	1545
	1515
	1500
	1455
	1440
	1410
	1395
	1395
	1365
	1365
	1470
	1470
	1455
	1455
	1455
	1455
	1455
	1455
	1395
	1395
	1380
	1380
	1365
	1350
	1335
	1335
	1320
	1260
	1260
	1245
	1200
	1140
	1125
	750
	750
	705
	705
	705
	690
	675
	660
	645
	645
	645
	630
	615
	615
	600
	570
	540
	540
	525
	525
	525
	525
	525
	525
	525
	525
	525
	510
	510
	495
	495
	480
	480
	480
	480
	465
	450
	450
	435
	420
	420
	420
	420
	420
	405
	1095
	1080
	1065
	1065
	1050
	1050
	1035
	990
	990
	945
	915
	900
	885
	870
	870
	855
	855
	840
	840
	840
	840
	810
	810
	810
	810
	795
	795
	780
	390
	375
	360
	360
	360
	345
	345
	330
	330
	330
	315
	285
	270
	270
	240
	240
	240
	225
	210
	210
	210
	210
	210
	210
	210
	210
	195
	195
	180
	180
	180
	165
	150
	135
	105
	105
	105
	105
	105
	90
	75
	75
	75
	75
	60
	60
	60
	60
	45
	45
	90
	90
	90
	60
	60
	60
	60
	60
	45
	45
	30
	30
	15
	30
	15
	1830
	1770
	1770
	1695
	1680
	1680
	1650
	1635
	1620
	1605
	1590
	1575
	1560
	1545
	1530
	1515
	1515
	1485
	990
	990
	990
	990
	975
	975
	960
	960
	945
	915
	900
	870
	840
	840
	825
	825
	810
	780
	780
	765
	765
	765
	765
	765
	750
	750
	750
	735
	735
	720
	690
	690
	675
	570
	495
	480
	480
	480
	450
	435
	435
	405
	390
	390
	390
	390
	375
	375
	375
	360
	360
	330
	330
	330
	330
	315
	315
	315
	315
	300
	300
	300
	300
	270
	270
	255
	255
	240
	240
	240
	225
	225
	750
	750
	735
	735
	645
	630
	630
	630
	600
	600
	600
	600
	600
	210
	210
	210
	210
	210
	210
	195
	90
	90
	90
	75
	75
	60
	60
	45
	45
	45
	30
	30
	15
	15
	15
	15
	15
	15
	465
	465
	465
	435
	435
	435
	420
	420
	420
	375
	345
	330
	330
	315
	315
	300
	300
	285
	285
	285
	270
	240
	240
	240
	240
	210
	195
	195
	180
	180
	180
	135
	135
	120
	120
	105
	105
	105
	90
	60
	45
	30
	30
	30
	30
	15
	15
	15
	690
	675
	660
	660
	645
	645
	630
	600
	600
	600
	600
	570
	540
	525
	510
	495
	495
3g	0-500	500-1000	1000-1500	1500+
Mean	0.119925	0.142157	0.273731	0.428729
M1	0.041692	0.08298	0.22415	0.303752
M2	0.171015	0.133564	0.154342	0.198091
M3	0.120429	0.236607	0.20865	0.450219
M4	0.178263	0.127982	0.100366	0.4
M5	0.038779	0.02714	0.35053	0.574494
M6	0.142119	0.120938	NaN	NaN
M7	0.149463	0.080809	0.244988	0.493297
M8	NaN	0.088636	0.291844	0.42387
M9	0.183927	0.108025	0.072217	0.29681
M10	0.064336	0.347138	0.584232	0.546282
M11	0.13109	0.185124	0.505994	0.600474
M12	0.09806	0.166944	NaN	NaN
3i	Spatial	Speed	HD
Mean	0.23975	0.178891	0.201842
M1	0.110827	0.111752	0.157324
M2	0.198468	0.128507	0.173229
M3	0.193043	0.112727	0.205438
M4	0.113831	0.156667	0.136111
M5	0.302868	0.109555	0.218386
M6	0.112756	0.140741	0.086291
M7	0.413194	0.27271	0.300254
M8	0.445584	0.366795	0.414987
M9	0.267177	0.210565	0.124562
3j	Grid	Border	Spatial Aperiodic
Mean	0.213425	0.18875	0.244621
M1	0.110149	0.16843	0.117901
M2	0.1875	0.084805	0.218092
M3	0.3	0.193681	0.203968
M4	0.238095	0.166667	0.105696
M5	0.191667	0.127498	0.31259
M6	0.166667	0.242593	0.116815
M7	0.263799	0.386983	0.395421
M8	0.305802	0.270648	0.46648
M9	0.157143	0.057449	0.264626
3j	Local	Non-Local
Mean	14.3299	9.38151
M1	16.5538	10.9279
M2	11.6739	6.9447
M3	11.6937	7.13562
M4	28.8182	13.2582
M5	17.412	8.53163
M6	19.0335	14.3772
M7	12.3942	9.03977
M8	10.5409	8.35421
M9	9.12555	7.9102
M10	9.79659	10.2574
M11	10.9797	7.91587
M12	13.937	7.92528
