# Supplementary material for: Entorhinal cortex represents task-relevant remote locations independently of CA1
Source: Nat Neurosci. 2026 Apr 1;29(5):1181–90. doi: 10.1038/s41593-026-02232-0 (PMC13107481; doi:10.1038/s41593-026-02232-0)
Supplement: Supplementary file 9 — Statistical source data. [file 41593_2026_2232_MOESM9_ESM.xlsx]

## Sheet: Fig 4
4c	Local	Non-Local
Mean	50.9359	9.53716
M7	31.6874	9.90448
M8	36.4022	15.4905
M9	47.3606	9.53339
M10	38.8155	7.51784
M11	76.146	11.8154
M12	75.2034	2.96133
4e	Local	Non-Local
Mean	5.49246	3.30219
M7	4.85128	3.08586
M8	6.5218	2.38525
M9	3.87513	2.0565
M10	6.39273	5.78175
M11	7.60882	4.61377
M12	3.70502	1.88999
4f	Only Local	Only Non-Local	Both
Mean	4.52473	2.33445	0.967737
M7	3.95428	2.18886	0.897001
M8	5.59532	1.45877	0.92648
M9	3.54446	1.72584	0.330668
M10	4.48549	3.8745	1.90724
M11	6.25691	3.26187	1.3519
M12	3.3119	1.49687	0.393123
4g	Local	Non-Local
Mean	125.292	37.7493
M7	75.9931	30.0495
M8	154.691	37.0249
M9	88.7801	31.6207
M10	183.018	58.852
M11	203.398	47.83
M12	45.8723	21.1185
