# Supplementary material for: Entorhinal cortex represents task-relevant remote locations independently of CA1
Source: Nat Neurosci. 2026 Apr 1;29(5):1181–90. doi: 10.1038/s41593-026-02232-0 (PMC13107481; doi:10.1038/s41593-026-02232-0)
Supplement: Supplementary file 10 — Statistical source data. [file 41593_2026_2232_MOESM10_ESM.xlsx]

## Sheet: Fig 5
5b	Sample Reward	Sample	Center	Choice Reward	Choice
Mean	1.23646	1.1033	1.1184	1.11991	2.26137
M1	0.733275	0.854924	0.769522	0.657744	1.25703
M2	1.158	1.20718	0.692848	1.10539	1.7306
M3	1.2237	0.797861	0.939401	1.71641	2.78669
M4	1.2534	1.01803	1.07338	1.06707	2.01584
M5	0.908389	1.56521	1.00418	0.843216	1.73159
M6	1.72754	0.660486	0.916423	1.23256	3.21812
M7	1.2384	1.22776	1.17102	1.0694	2.34983
M8	1.40518	0.931476	1.02479	1.22039	2.25371
M9	1.15012	1.03779	1.0062	0.927288	1.776
M10	2.09104	1.41787	2.46742	1.06509	3.20801
M11	1.26817	1.01278	1.06934	1.37346	2.9613
M12	0.680318	1.50817	1.28631	1.16088	1.84769
5c	Sample Reward	Sample	Center	Choice Reward	Choice
Mean	11.8124	27.9749	35.3318	27.7355	16.3273
M1	5.55011	24.2583	28.2369	19.6766	19.456
M2	16.0177	34.1707	37.2341	32.1173	15.2657
M3	18.242	24.2606	24.0161	21.6384	14.0352
M4	11.6976	23.8744	34.6237	33.3878	23.3987
M5	2.31865	20.4065	22.3252	20.3571	8.15411
M6	25.8463	34.3045	49.6295	33.0809	24.6213
M7	9.22906	30.168	43.1547	28.2951	12.8114
M8	5.63227	12.2092	18.1888	13.7052	9.48014
M9	10.6546	32.7071	43.702	49.4408	19.1991
M10	12.6821	29.5777	35.6065	27.5141	15.7695
M11	9.06654	32.37	36.5553	17.9255	7.59831
M12	14.8119	37.3917	50.7091	35.6868	26.1386
5d	Sample Reward	Sample	Center	Choice Reward	Choice
Mean	17.8589	20.0739	4.02408	15.0955	42.9476
M1	24.4566	16.6148	1.76164	22.2302	34.9368
M2	19.3345	3.45804	6.99876	7.26125	62.9475
M3	12.1011	16.4161	7.66207	6.68564	57.1351
M4	12.2567	58.7946	3.05255	14.2124	11.6838
M5	36.7159	1.20958	2.47689	7.00714	52.5905
M6	7.66641	38.356	0.850605	35.8856	17.2414
M7	26.9311	9.07006	1.09211	6.44093	56.4658
M8	21.8281	24.0474	4.14879	14.9003	35.0754
M9	22.0726	5.88809	0.460592	11.7837	59.795
M10	8.49068	33.4539	11.487	19.4943	27.0741
M11	14.2553	6.98392	1.44498	13.3577	63.9581
M12	8.19809	26.5942	6.85302	21.8873	36.4674
5e	Sample Reward	Sample	Center	Choice Reward	Choice
Mean	27.1531	24.3	3.07629	17.2653	28.2054
M1	34.1396	21.3589	3.71772	24.4257	16.3581
M2	42.6524	7.77081	0.791228	16.1777	32.6079
M3	14.7255	12.4728	1.61667	25.3073	45.8776
M4	17.0267	72.6258	1.29083	4.02685	5.02988
M5	54.2577	15.8304	4.14511	2.65356	23.1131
M6	18.4825	14.8512	0.908645	30.1798	35.5779
M7	30.5179	21.4262	1.75106	9.7585	36.5464
M8	15.6204	33.4119	8.17236	21.083	21.7123
M9	36.0106	22.0367	1.05886	23.8565	17.0374
M10	13.3137	45.6597	5.99514	16.3751	18.6563
M11	9.54486	9.45228	1.76388	10.7305	68.5084
M12	39.5457	14.7029	5.70397	22.6085	17.4389
5f	Sample Reward	Sample	Center	Choice Reward	Choice
Mean	23.6887	24.4109	0.895711	19.7049	31.2998
M1	21.2506	26.3833	0.412943	31.143	20.8102
M2	47.5027	12.5458	0.255961	17.445	22.2505
M3	12.778	45.835	0.42915	23.0417	17.9161
M4	18.2689	55.4327	0.35665	11.1931	14.7486
M5	30.4789	15.9291	1.09162	5.12768	47.3727
M6	30.1363	21.2299	0.429593	19.0625	29.1417
M7	23.6875	22.0637	0.883929	12.493	40.8719
M8	11.0029	22.118	1.91409	54.8014	10.1637
M9	55.682	15.6267	0.678402	6.58188	21.431
M10	7.57313	45.6043	2.10411	23.2741	21.4444
M11	4.27149	2.84484	1.71991	9.65101	81.5128
M12	21.6316	7.31771	0.472192	22.6438	47.9347
5g	Sample Reward	Sample	Center	Choice Reward	Choice
Mean	23.1361	28.0524	5.94949	17.2095	25.6525
M1	25.7825	38.3238	4.87246	9.48098	21.5402
M2	52.2852	9.80758	1.15024	7.11264	29.6443
M3	13.5758	43.4185	9.73157	12.6775	20.5966
M4	24.8642	53.8171	2.34733	11.7339	7.23756
M5	26.5592	22.0637	14.5568	8.11951	28.7007
M6	17.7296	38.233	3.11816	28.1257	12.7936
M7	17.7826	16.166	1.54593	18.3309	46.1746
M8	22.434	16.7785	4.57906	44.8572	11.3512
M9	34.2837	24.5177	3.6137	11.7777	25.8072
M10	7.96127	35.8522	10.4696	24.0818	21.6352
M11	13.953	26.5877	6.78954	16.231	36.4388
M12	20.4222	11.0629	8.61947	13.9848	45.9106
5h	Sample Reward	Sample	Center	Choice Reward	Choice
Mean	42.7197	23.0878	2.86553	11.9258	19.4011
M1	60.7205	7.94955	1.10786	15.5166	14.7055
M2	50.8475	2.55879	3.55552	5.50566	37.5326
M3	35.9474	26.8292	7.48375	16.4741	13.2656
M4	24.7708	62.6107	1.07923	7.07001	4.46928
M5	66.8236	4.26267	1.79438	2.80798	24.3114
M6	23.5531	37.4201	1.07503	18.1682	19.7835
M7	50.3163	26.57	0.766736	15.0472	7.29974
M8	42.0417	17.0433	4.02886	17.6244	19.2617
M9	79.2724	4.29832	0.0859	3.67179	12.6716
M10	16.3745	52.7588	6.35866	12.1759	12.3321
M11	12.834	19.1854	4.9373	14.3353	48.7079
M12	49.1352	15.5662	2.11314	14.713	18.4725
5j	Paired Reward		Unpaired Reward
	Incorrect	Correct	Incorrect	Correct
Mean	16.3889	25.9288	26.3353	16.1842
M1	13.878	35.9817	16.9282	12.8495
M2	1.29474	24.2089	68.0138	35.0477
M3	38.994	31.3104	27.913	26.4843
M4	0.347736	9.03252	13.6646	2.0283
M5	27.1185	35.4677	24.5403	18.0455
M6	10.0307	4.84004	1.57882	12.6413
M7	3.94439	36.6728	60.5161	6.53362
M8	12.0117	26.9648	11.9299	16.6834
M9	20.9673	38.5727	43.3761	18.4696
M10	12.1714	24.287	15.6231	6.92678
M11	48.4806	35.0464	22.0597	18.6453
M12	7.42758	8.76037	9.88013	19.8546
5l	Paired Reward		Unpaired Reward
	Incorrect	Correct	Incorrect	Correct
Mean	11.5019	22.7714	21.9368	20.2608
M1	16.0861	10.2106	5.91408	50.9537
M2	40.3864	48.1533	5.40043	3.10581
M3	0	8.93011	44.0668	26.9557
M4	6.12512	13.5878	17.5907	11.3232
M5	15.728	33.1341	17.3623	35.5475
M6	3.53597	9.50016	0	14.1546
M7	8.4398	42.0033	29.7784	9.24048
M8	5.38937	22.4407	56.1539	17.9116
M9	15.5449	46.8854	60.0181	32.5034
M10	6.28992	10.3087	6.78211	6.67921
M11	5.48367	5.71746	4.07168	7.20035
M12	15.0132	22.3853	16.1036	27.5545
5m	Days 1-10 Match-to-Sample		Day 10 Nonmatch-to-Sample
	Incorrect	Correct	Incorrect	Correct
Mean	8.63763	18.2247	13.8042	52.6
M1	3.56243	5.34851	0	100
M2	10.4567	25.1985	7.64103	61.6812
M3	5.09003	11.8279	NaN	NaN
M4	23.4607	26.0642	29.0087	91.8191
M5	3.28173	11.5041	36.1789	0
M6	4.95784	27.3614	3.66713	50.1586
M7	7.98027	16.3236	8.65048	18.6768
M8	3.11472	4.08641	25.1833	58.2828
M9	8.90927	22.5874	3.11405	29.8274
M10	8.14846	16.5348	10.7939	62.9544
M11	4.13799	12.7957	NaN	NaN
M12	20.5515	39.0642	NaN	NaN
