# Supplementary material for: Entorhinal cortex represents task-relevant remote locations independently of CA1
Source: Nat Neurosci. 2026 Apr 1;29(5):1181–90. doi: 10.1038/s41593-026-02232-0 (PMC13107481; doi:10.1038/s41593-026-02232-0)
Supplement: Supplementary file 11 — Statistical source data. [file 41593_2026_2232_MOESM11_ESM.xlsx]

## Sheet: Fig S3
S3e	Local	Non-Local
Mean	18.729	20.1919
M1	22.9179	25.4229
M2	18.7442	20.3451
M3	21.9881	23.5978
M4	23.689	28.8961
M5	14.0182	18.5904
M6	21.356	23.6935
M7	15.3302	18.1118
M8	16.8004	17.6991
M9	18.5924	19.6211
M10	23.7391	15.9076
M11	7.10181	7.73979
M12	20.4706	22.6776
S3g	Local	Non-Local
Mean	17.3451	17.8721
M1	14.7197	15.0185
M2	15.9277	16.035
M3	14.829	15.4524
M4	17.771	21.283
M5	13.5155	14.0849
M6	18.6117	17.2514
M7	21.947	21.8877
M8	18.1028	17.5471
M9	16.3129	16.8212
M10	21.3628	24.7395
M11	19.2007	18.936
M12	15.8408	15.4089
S3h	Local	Non-Local
Mean	29.9041	29.9049
M1	38.9855	36.8371
M2	36.3844	37.5846
M3	36.7664	36.9475
M4	18.1418	19.6945
M5	37.9659	38.2479
M6	34.7384	32.9895
M7	26.7963	27.9726
M8	26.5924	24.2638
M9	30.383	33.8522
M10	31.0943	32.2526
M11	22.4086	23.3056
M12	18.5923	14.9114
S3i	Local	Non-Local
Mean	0.761247	0.707624
M1	0.39901	0.443399
M2	0.648097	0.552754
M3	0.478663	0.46088
M4	1.02745	0.726373
M5	0.494085	0.471853
M6	0.704152	0.650597
M7	0.892689	0.827406
M8	0.873336	0.901512
M9	0.701086	0.657491
M10	0.76823	0.717184
M11	1.18012	1.09947
M12	0.968046	0.982561
