# Supplementary material for: Entorhinal cortex represents task-relevant remote locations independently of CA1
Source: Nat Neurosci. 2026 Apr 1;29(5):1181–90. doi: 10.1038/s41593-026-02232-0 (PMC13107481; doi:10.1038/s41593-026-02232-0)
Supplement: Supplementary file 12 — Statistical source data. [file 41593_2026_2232_MOESM12_ESM.xlsx]

## Sheet: Fig S4
S4a	Local	Non-Local
Mean	0.181986	0.161857
M1	0.243574	0.214304
M2	0.197007	0.248098
M3	0.152476	0.12921
M4	0.280275	0.198609
M5	0.195484	0.189298
M6	0.138902	0.0826216
M7	0.199006	0.186806
M8	0.166224	0.100592
M9	0.129621	0.137268
M10	0.152258	0.155304
M11	0.158369	0.154711
M12	0.17064	0.145467
S4b	Animal Position	Current Position	Both
Mean	0.161857	0.284295	0.0630801
M1	0.214304	0.293174	0.0810606
M2	0.248098	0.251339	0.0587624
M3	0.12921	0.37167	0.0550869
M4	0.198609	0.276933	0.0887518
M5	0.189298	0.187657	0.0665858
M6	0.0826216	0.283646	0.0318388
M7	0.186806	0.242634	0.0687697
M8	0.100592	0.257378	0.0438067
M9	0.137268	0.18469	0.044686
M10	0.155304	0.350265	0.0639781
M11	0.154711	0.389408	0.0860242
M12	0.145467	0.322745	0.0676107
S4d	Not Recruited	Recruited
Mean	29.7306	28.2059
	29	20
	18	16
	56	28
	36	26
	18	16
	27.3333	28
	18	18
	62	24
	40	16
	16	24
	28	44
	23	16
	38	25
	28	24
	24.6667	18
	34	16
	53	16
	28	18
	20	16
	26	26
	35	40.6667
	30	18
	22	32
	26	18
	22	24
	20	20
	36	16
	28	18
	37	21.3333
	39	28.6667
	28.6667	42
	32	28
	41	16
	50	32
	20.6667	42
	37	26
	20	18
	25	32
	28	18
	30	56
	16	23
	22	35
	30.5	24
	27	23
	25.5	16
	21.5	66
	26	21
	27	24
	27	22
	58	60
	35	31
	24	23
	24	34
	30	21
	20	28
	46	18.6667
	22.6667	32
	33	23
	35	20
	46	19
	36	22
	16	16
	22	28.6667
	24	18.6667
	18.6667	22
	29.3333	20
	25.3333	20
	34	16
	30.6667	18
	28	26
	24	17.5
	23	36
	30.6667	30
	20	18
	28.6667	42
	52	44
	32	52
	23.6	16
	20	19.3333
	28	30
	32	36
	22	16
	20	22
	51	26
	22	20
	50	16
	22	50
	20	36
	30	38
	26	18
	25.3333	18
	37.5	22
	44	16
	26	22
	52	28
	18	68
	16	18
	40.6667	18
	29	32
	35	22
	18	46
	20	28
	34	24
	31.3333	34
	18	20
	32	24.6667
	35	26
	18	27
	33	20
	36.5	56
	42	22
	19	16
	64	24
	52	40
	36	27
	39	48
	35	27
	28	26
	35	29
	22	27
	43	28
	37	29
	30	48
	32	18
	30	50
	18	48
	26.5	48
	20	32
	40	20
	28	24
	32	24.5
	16	19
	76	32
	18	64
	18	16
	43.3333	16
	24	26
	20	21
	18	23
	42	23
	28	26
	33	23
	48	26
	22	38
	30	34
	18	54
	28	19
	16	30
	26	18
	35	16
	27	23.3333
	37	38
	32	31
	24	58
	33.3333	16
	25	23
	44	16
	25	40
	37	30
	23	20
	22	18
	25	37
	30.6667	32
	43	19
	21	32
	20	22
	20	24
	16	16
	26	16
	40	20
	19.3333	16
	37	24
	36	36
	50	18
	26.6667	26
	22	18
	52	20
	22	21
	30.6667	18
	38	50
	30	25.5
	26	24
	36	23.3333
	22	22
	30	22
	26	20
	30.6667	33
	24	22
	26	26
	20	20
	25	18
	39	26
	25	22
	30.6667	37.3333
	16.6667	35.3333
	26	36
	30	26.6667
	21.3333	38
	25.3333	22
	27.5	20
	22	24
	20	28
	27.3333	44
	30	20
	16	24
	40	26
	24	18
	25	29
	17.3333	48
	33	32
	30	25
	21	22
	17	46
	29	42
	18	20
	34	16
	24	48
	39	20
	20	24
	26	20
	34	28
	27	38
	24	36
	21.3333	18
	32	22
	35	62
	16	40
	22.6667	26
	36	26
	18	22.6667
	28	18
	46	16
	44	33
	30	45
	46	30
	34	32
	27	36
	34	24
	38	30
	34	68
	33	34
	29	24.6667
	28	44
	22	46
	27	52
	42	16.6667
	52	37
	70	44
	26.6667	44
	18	24
	32	20
	20	16
	40	30
	50	33
	25	32.6667
	30	16
	32	23
	29	20
	34	48
	28	40
	24	18
	17	32
	54	20
	34	48
	19	32
	35	44
	28	48
	19	25
	31	18
	28	36
	16	28
	40	23
	43	20
	24	32
	29.5	50
	58	42
	35	35
	25	25.3333
	110	26
	34	20
	28	24
	38	18
	42	20
	32	68
	30	31
	54	22
	24	34
	29.3333	38
	23	32
	70	18
	30	46
	38.6667	16
	32	32
	49	24
	40	23
	22	29
	22.5	26
	58
	32.6667
	26
	42
	28
	29
	34
	48.6667
	38
	24
	36
	32
	38
	16
	27
	44
	28
	34.6667
	28
	16
	40
	33
	46
	25
	35.3333
	51
	30
	44
	30.5
	23
	24
	27
	33
	54
	24.8
	26.6667
	29
	34
	41
	23.3333
	31.3333
	38.6667
	58
	36
	27.3333
	21
	26
	37.5
	27
	24
	16
	40
	20
	20
	22
	45
	26.6667
	29.5
	41
	38
	20
	28
	20
	21
	28
	21
	34
	22
	24
	20
	18
	28
	26
	18
	16
	30
	26
	22
	23
	20
	22
	58
	27
	20
	20.5
	23
	26
	29
	23
	22
	22
	21
	21
	32
	18.6667
	29
	20
	16
	32
	31
	124
	24
	26.6667
	19
	41.3333
	24
	54
	33
	22
	60
	41
	36
	32
	30
	28
	26
	32
	37.3333
	39
	20
	20
	22
	74
	27
	29
	22
	23
	20
	32
	30
	20
	37.5
	30
	31.3333
	24
	28
	24
	21
	50
	28
	35
	18
	24
	22
	20
	34
	42
	19.3333
	28
	26
	34
	41
	20.6667
	21
	16
	32
	24.6667
	22
	16
	22
	26
	23.3333
	22
	23
	25
	82
	16
	26
	29
	20
	24
	27
	22.6667
	18
	24
	22
	18
	22
	39
	21.3333
	26
	45.3333
	24
	28
	44
	44
	44
	19
	74
	22
	35
	31.3333
	20.6667
	35.3333
	30
	56
	22
	33
	49
	28
	19
	18
	18
	33.5
	26.5
	26.6667
	24
	28
	58
	18
	54
	24
	51
	32
	80
	38
	54
	22
	32
	34
	23
	18
	36
	28
	29
	30
	22.5
	26
	46
	19.3333
	22
	20
	26
	32.6667
	19.3333
	34
	24
	25
	22
	32
	17
	48
	42
	54
	38
	25
	24
	52
	28
	16
	16
	35
	19.3333
	16
	26
	40
	22
	43
	28
	16
	26
	36
	20
	16
	20
	41
	52
	21.5
	29.3333
	18
	52
	36
	28
	48
	38
	16
	23
	18
	52
	23
	34
	20
	40
	44
	22
	23
	34
	35
	26
	26
	29
	33
	42
	18
	33
	30
	19
	22
	16
	43
	26.6667
	41
	31
	42
	45
	28
	23.5
	38
	22
	54
	22
	26
	28
	24
	32
	25
	25.5
	61
	46
	40
	35
	66
	64
	48
	30
	34
	38
	22
	17
	24.6667
	32.6667
	24
	29
	31.3333
	20.4
	26
	32
	22
	26.6667
	24
	16
	33
	27
	37
	16
	26
	21.3333
	16
	21
	20
	18
	22
	32.6667
	30.8
	22
	54
	60
	36
	16
	35
	22
	34
	36.5
	27.3333
	26
	17
	16
	17
	18
	36
	68
	20
	42
	39
	26.6667
	17
	24
	26
	20
	29.3333
	16
	18
	18
	23
	20
	19
	27.3333
	30
	19
	19.3333
	20
	24
	23.3333
	23
	18
	19
	25
	20
	22
	17
	21.3333
	20
	20
	18
	22.6667
	20
	25
	20.6667
	29
	41.3333
	32
	41
	45.3333
	38.5
	18
	32.6667
	21
	28
	22
	16
	18
	24
	27
	28
	16
	35
	24
	18
	30
	26
	38
	16
	23
	26
	26
	38
	17.3333
	19
	18
	24
	40
	20
	22
	54
	24
	16
	18.6667
	30.6667
	36
	20
	39.3333
	38
	42.6667
	23
	40
	22
	31.3333
	40
	39
	24
	49
	42
	58
	26
	16
	37
	54
	26
	44
	18
	50
	34
	33.3333
	41
	46
	32
	25
	22
	23.3333
	21.3333
	20
	27
	35
	22.6667
	22.6667
	34
	19.3333
	22
	21
	21
	25
	32
	16
	19
	18
	24
	20
	22
	22
	24
	22
	20
	20
	24
	19
	19
	33.3333
	18
	25
	31
	46
	32
	26
	32
	23.3333
	30
	19.5
	18
	18
	26
	19
	20
	28
	17
	23
	18
	26
	25.3333
	20.6667
	19.3333
	31.3333
	21
	21.3333
	25
	21.3333
	18.6667
	19.5
	18
	21
	18
	18
	24
	30
	17.2
	16
	31.3333
	17.3333
	34
	16
	44
	16
	19
	30
	23.3333
	30
	35.5
	33.5
	39.3333
	18
	18.6667
	20
	45.5
	18
	20.6667
	45
	41
	36
	34
	22
	48
	22
	35.3333
	29
	18
	22
	26
	52
	40
	70
	32
	22
	24
	34
	40
	38
	34.5
	29.5
	32.6667
	32
	26
	27.3333
	45
	32
	30
	39
	22
	36
	38
	29
	26.5
	30
	30
	25.3333
	46
	24
	34
	32
	31.5
	16
	35
	18
	31.3333
	21
	22
	31.3333
	41
	33.3333
	16
	29.2
	26
	16
	21
	20
	44
	32
	18
	24
	39
	52
	43
	20
	16
	62
	31
	42
	18
	24.6667
	42
	31
	29.3333
	22
	17
	36
	46
	24.6667
	22
	29
	28.6667
	38
	38
	27
	30
	23
	43
	38
	34.6667
	24
	47
	21
	44
	42
	28
	30
	23
	22
	32
	40
	40
	22
	54
	28
	22
	40
	20
	22
S4e	16-20	22-26	28-32	34+
Mean	0.265705	0.223468	0.219804	0.213177
M1	0.14587	0.080849	0.139357	0.119309
M2	0.265971	0.15029	0.124893	0.112624
M3	0.274473	0.263204	0.232417	0.211304
M4	0.245394	0.180928	0.143964	0.147866
M5	0.275448	0.145171	0.12287	0.13373
M6	0.177488	0.159348	0.175838	0.141554
M7	0.36037	0.320287	0.320927	0.342038
M8	0.379139	0.318111	0.292384	0.303335
M9	0.280413	0.233939	0.187795	0.178017
M10	0.36547	0.389859	0.383405	0.407638
M11	0.303251	0.299376	0.360511	0.379016
M12	0.115172	0.140256	0.153287	0.081698
