# Supplementary material for: Entorhinal cortex represents task-relevant remote locations independently of CA1
Source: Nat Neurosci. 2026 Apr 1;29(5):1181–90. doi: 10.1038/s41593-026-02232-0 (PMC13107481; doi:10.1038/s41593-026-02232-0)
Supplement: Supplementary file 13 — Statistical source data. [file 41593_2026_2232_MOESM13_ESM.xlsx]

## Sheet: Fig S5
S5d	Local	Non-Local
Mean	0.940251	0.718413
M7	1.06786	0.599547
M8	0.7618	0.687608
M9	0.352108	0.291536
M10	1.02726	0.800708
M11	1.04857	0.968091
M12	1.3839	0.962989
