# Supplementary material for: Entorhinal cortex represents task-relevant remote locations independently of CA1
Source: Nat Neurosci. 2026 Apr 1;29(5):1181–90. doi: 10.1038/s41593-026-02232-0 (PMC13107481; doi:10.1038/s41593-026-02232-0)
Supplement: Supplementary file 14 — Statistical source data. [file 41593_2026_2232_MOESM14_ESM.xlsx]

## Sheet: Fig S6
S6c	No SWR	SWR
Mean	0.212811	0.387519
M7	0.188682	0.255752
M8	0.126681	0.195174
M9	0.317936	0.75043
M10	0.223155	0.380074
M11	0.138991	0.162756
M12	0.281418	0.580927
S6d	No SWR	SWR
Mean	87.8245	96.3831
M7	89.4934	98.4337
M8	96.1637	102.747
M9	89.6685	99.4161
M10	80.7573	91.4944
M11	89.4615	97.9277
M12	81.4028	88.2799
S6e	No SWR	SWR
Mean	25.7268	26.0197
M7	26.5333	25.8111
M8	27.7754	28.1997
M9	21.0049	19.9693
M10	26.8682	32.4237
M11	31.4994	29.1963
M12	20.6796	20.5179
S6f	No SWR	SWR
Mean	19.426	20.5226
M7	20.8412	22.8789
M8	16.9084	16.1831
M9	25.4214	25.0223
M10	23.7116	29.0412
M11	14.8344	16.4752
M12	14.8388	13.5351
S6g	Local	Non-Local
Mean	0.0780594	0.0826925
M7	0.102382	0.094644
M8	0.0729086	0.0734076
M9	0.07225	0.0763078
M10	0.0782911	0.0804862
M11	0.0738774	0.0877597
M12	0.0686473	0.0835499
S6h	Local	Non-Local
Mean	24.792	27.2934
M7	14.4343	14.2736
M8	23.0075	25.3472
M9	29.299	34.2926
M10	25.3669	27.1759
M11	30.8026	35.6036
M12	25.8414	27.0675
S6i	Local	Non-Local
Mean	4.23174	6.40577
M7	2.46291	2.91394
M8	4.34157	6.85138
M9	4.41747	7.57534
M10	3.34107	6.77929
M11	7.39786	9.74448
M12	3.42956	4.57018
S6l	Local	Non-Local	Movement
Mean	6.92839	6.86598	8.37893
M1	6.98434	6.93468	8.18483
M2	6.85537	6.86107	8.27149
M3	6.69455	6.74178	7.96577
M4	7.07255	6.9793	8.4841
M5	6.89608	6.72742	8.32369
M6	6.92641	6.87824	8.42073
M7	6.9214	6.7821	8.36852
M8	7.08544	6.83405	8.54514
M9	6.957	6.975	8.67518
M10	6.9018	6.84421	8.28102
M11	6.94841	6.91179	8.50659
M12	6.89737	6.9221	8.52016
S6m	Local	Non-Local
Mean	-0.136275	0.00779819
M1	-0.106847	-0.12266
M2	-0.118937	0.0582637
M3	-0.0428244	-0.0910138
M4	-0.14886	-0.223766
M5	-0.183788	0.546875
M6	-0.164354	-0.216536
M7	-0.13247	0.0929743
M8	-0.265268	-0.0321724
M9	-0.0972338	0.115701
M10	-0.112792	0.0932235
M11	-0.199547	0.0832261
M12	-0.0623849	-0.210536
S6n	Local	Non-Local
Mean	0.210241	0.208027
M1	0.20563	0.209225
M2	0.21984	0.222417
M3	0.210843	0.212403
M4	0.212313	0.20858
M5	0.214392	0.207359
M6	0.221044	0.215844
M7	0.196414	0.195677
M8	0.216531	0.205124
M9	0.198782	0.201118
M10	0.208171	0.207275
M11	0.206537	0.204572
M12	0.2124	0.206735
