# Supplementary material for: Entorhinal cortex represents task-relevant remote locations independently of CA1
Source: Nat Neurosci. 2026 Apr 1;29(5):1181–90. doi: 10.1038/s41593-026-02232-0 (PMC13107481; doi:10.1038/s41593-026-02232-0)
Supplement: Supplementary file 15 — Statistical source data. [file 41593_2026_2232_MOESM15_ESM.xlsx]

## Sheet: Fig S7
S7b	Local	Non-Local
Mean	43.4855	82.1617
M7	68.4269	84.5592
M8	60.9267	70.449
M9	38.605	82.5239
M10	53.698	79.0035
M11	22.6641	83.2526
M12	16.5921	93.1819
S7d	Local	Non-Local
Mean	19.4819	30.034
M7	28.3099	38.9627
M8	26.6313	38.6467
M9	19.2899	29.5793
M10	25.654	33.2152
M11	9.76212	27.2444
M12	7.24434	12.5555
S7f	Local	Non-Local
Mean	0.148114	-0.0266544
M7	0.191241	0.153636
M8	0.212134	-0.0133227
M9	0.129414	-0.105794
M10	0.141189	-0.0974493
M11	0.0755346	-0.0500913
M12	0.13917	-0.0469044
S7g	Local	Non-Local
Mean	0.278189	0.267062
M7	0.239093	0.224605
M8	0.248417	0.237581
M9	0.280749	0.267339
M10	0.286174	0.267134
M11	0.3434	0.351382
M12	0.271299	0.25433
