# Supplementary material for: Entorhinal cortex represents task-relevant remote locations independently of CA1
Source: Nat Neurosci. 2026 Apr 1;29(5):1181–90. doi: 10.1038/s41593-026-02232-0 (PMC13107481; doi:10.1038/s41593-026-02232-0)
Supplement: Supplementary file 16 — Statistical source data. [file 41593_2026_2232_MOESM16_ESM.xlsx]

## Sheet: Fig S8
S8b	Local	Non-Local
Mean	0.0235908	0.0342265
M1	0.0218189	0.0320357
M2	0.0122625	0.0244942
M3	0.0270015	0.0784998
M4	0.0275623	0.043777
M5	0.0208991	0.000956905
M6	0.0108424	0.00395343
M7	0.0291087	0.0866727
M8	0.0394747	0.0730736
M9	0.0254127	0.0431013
M10	0.0336825	0.00782003
M11	0.013558	0.0122878
M12	0.0214665	0.00404526
S8c	Local	Non-Local
Mean	79.8371	23.2696
M1	72.078	25.7222
M2	74.036	33.5981
M3	68.3526	29.2479
M4	77.979	19.0363
M5	79.6621	31.5037
M6	77.1975	8.6799
M7	83.5906	32.4463
M8	84.7097	12.2101
M9	84.264	19.2404
M10	82.6023	20.9481
M11	88.3303	31.6093
M12	85.2433	14.9926
S8d	Not at Reward	At Reward
Mean	38.8682	41.3125
M1	46.9618	51.555
M2	32.3481	34.5553
M3	49.6025	54.6197
M4	45.4373	45.7602
M5	40.2224	37.4612
M6	34.112	53.4608
M7	32.7386	36.5517
M8	40.0584	46.3025
M9	40.927	35.706
M10	42.7041	36.1209
M11	24.4062	24.5921
M12	36.9001	39.0641
S8e	Not at Reward	At Reward
Mean	25.4354	25.6359
M1	19.9843	19.8225
M2	20.2807	21.5878
M3	21.7824	22.7741
M4	23.4254	27.3738
M5	22.4613	22.3499
M6	34.0385	31.903
M7	28.7671	26.4611
M8	33.4121	31.2947
M9	22.7649	21.9055
M10	26.6629	32.5446
M11	29.4056	29.78
M12	22.2397	19.8338
S8f	Not at Reward	At Reward
Mean	22.1129	23.1664
M1	30.273	27.8588
M2	31.2525	32.8894
M3	27.7821	28.6827
M4	12.3457	16.5925
M5	25.6066	26.3824
M6	22.4733	22.7405
M7	21.2208	21.9793
M8	16.3497	13.8657
M9	23.6342	28.7332
M10	25.3278	28.4045
M11	14.7658	18.2778
M12	14.3227	11.5896
S8g	Not at Reward	At Reward
Mean	0.75036	0.762158
M1	0.389178	0.396917
M2	0.632326	0.61638
M3	0.475978	0.489354
M4	0.951079	1.00368
M5	0.517897	0.528438
M6	0.719883	0.714893
M7	0.884	0.917411
M8	0.879052	0.862471
M9	0.697996	0.698445
M10	0.737643	0.783074
M11	1.17355	1.1664
M12	0.945737	0.968431
