# Supplementary material for: Entorhinal cortex represents task-relevant remote locations independently of CA1
Source: Nat Neurosci. 2026 Apr 1;29(5):1181–90. doi: 10.1038/s41593-026-02232-0 (PMC13107481; doi:10.1038/s41593-026-02232-0)
Supplement: Supplementary file 17 — Statistical source data. [file 41593_2026_2232_MOESM17_ESM.xlsx]

## Sheet: Fig S9
S9c	Paired Reward		Unpaired Reward
	Incorrect	Correct	Incorrect	Correct
Mean	13.3042	27.0908	20.5386	21.2278
M1	7.28581	17.1263	25.0146	8.38264
M2	29.9586	39.2002	37.3498	35.3245
M3	NaN	NaN	NaN	NaN
M4	1.23261	10.5012	13.2973	0.98596
M5	8.35123	30.7711	29.5	43.1384
M6	4.7095	21.146	1.17107	5.1262
M7	3.04893	32.3437	19.7616	12.9283
M8	4.352	16.1947	12.2376	19.1365
M9	14.8209	39.0219	29.1698	13.562
M10	17.6691	15.4864	17.0096	16.9822
M11	25.9334	45.1008	29.6733	21.216
M12	28.9839	31.107	11.7403	56.7232
S9d	Paired Reward		Unpaired Reward
	Incorrect	Correct	Incorrect	Correct
Mean	18.7322	25.7992	19.0314	19.8181
M1	34.3476	35.1028	7.28581	17.1263
M2	26.0285	21.4617	55.9586	59.2002
M3	NaN	NaN	NaN	NaN
M4	9.39545	21.6281	1.23261	10.5012
M5	47.7137	28.602	18.3512	10.7711
M6	4.03056	8.04746	4.7095	1.14597
M7	1.33813	46.8949	3.04893	22.3437
M8	30.6939	18.3916	21.352	6.19473
M9	5.50358	45.9334	14.8209	29.0219
M10	6.72698	25.3648	17.6691	15.4864
M11	8.23889	16.7405	25.9334	45.1008
M12	32.037	15.6241	38.9839	1.10696
S9e	Outbound		Inbound
	Incorrect	Correct	Incorrect	Correct
Mean	4.40714	6.1517	6.12763	9.8954
M1	7.27848	5.90717	5.48523	8.22785
M2	3.76016	5.28455	5.79268	11.9919
M3	1.91011	3.25843	3.37079	3.14607
M4	7.99201	8.79121	14.7852	26.1738
M5	5.25794	8.23413	1.78571	2.77778
M6	3.7962	4.6953	1.1988	5.99401
M7	7.87637	7.27817	9.27218	11.1665
M8	2.87984	3.67428	5.75968	6.35551
M9	2.1645	2.27273	6.92641	8.33333
M10	3.51262	9.54995	9.22064	19.978
M11	1.90114	4.56274	6.33714	8.36502
M12	4.55635	10.3118	3.59712	6.23501
S9f	Future Choice Reward				Past Sample Reward
	Paired Reward		Unpaired Reward		Paired Reward		Unpaired Reward
	Incorrect	Correct	Incorrect	Correct	Incorrect	Correct	Incorrect	Correct
Mean	15.9951	12.3399	12.0871	15.8005	10.5402	11.8641	13.8392	10.9659
M1	13.007	0	14.3576	14.5651	10.8157	12.608	7.63122	15.0673
M2	23.8928	4.59854	20.6827	10.9388	16.7543	23.2915	3.53421	16.7277
M3	0	8.40431	5.76255	0.912144	0	1.60646	38.4641	4.46783
M4	11.6103	3.22811	10.1289	2.65721	3.02398	3.87844	11.5326	5.04568
M5	29.44	10.2673	11.6435	51.9768	19.2737	17.1927	15.562	5.20332
M6	5.73512	14.6056	4.85746	15.3747	5.767	11.3749	17.1593	23.8329
M7	11.4717	30.6642	23.6792	14.9772	3.76714	12.6111	21.1787	20.9902
M8	0	1.85891	7.42888	3.08842	4.47623	7.01963	6.93821	5.73447
M9	7.5401	26.4051	4.59078	6.68778	35.1783	35.1915	20.6667	11.3562
M10	12.5991	11.3716	10.1927	11.8375	11.216	3.22935	1.1906	4.26436
M11	16.2094	26.8491	21.8975	8.21038	14.006	10.6964	20.5608	10.5467
M12	60.436	9.82552	9.82284	48.3805	2.20373	3.66863	1.65246	8.35458
S9g	Future Choice Reward				Past Sample Reward
	Paired Reward		Unpaired Reward		Paired Reward		Unpaired Reward
	Incorrect	Correct	Incorrect	Correct	Incorrect	Correct	Incorrect	Correct
Mean	13.1317	13.3468	10.8175	14.3762	10.7481	11.9387	17.7498	14.195
M1	22.3379	9.76537	0.643083	6.91635	8.76195	6.7648	2.64575	4.49417
M2	29.2532	20.9449	3.63993	38.6271	2.08968	3.45869	29.0094	12.5058
M3	20.198	1.19023	2.36082	8.39932	22.674	13.0743	0	20.538
M4	17.5085	5.00565	7.57583	14.0033	11.8316	7.26002	9.93993	6.0184
M5	7.57602	20.9442	20.2014	49.1277	0	6.40304	8.78373	10.398
M6	23.4824	14.578	0	14.3099	13.9823	17.707	8.46184	20.8401
M7	3.36911	15.2343	15.9934	6.60004	20.426	18.3802	24.2143	18.5907
M8	4.24232	2.90318	10.0217	0.608334	4.59436	2.24899	5.81686	13.6637
M9	14.4737	37.0158	37.803	16.4041	5.31173	9.54599	18.8064	7.86241
M10	2.34488	1.63707	4.66621	5.64389	14.8938	7.3607	2.60959	15.19
M11	0.58495	3.61762	0.751919	3.04661	4.93145	41.0409	85.4466	22.9217
M12	12.2099	27.3258	26.1525	8.82752	19.4803	10.0198	17.2633	17.317
