# Supplementary material for: Entorhinal cortex represents task-relevant remote locations independently of CA1
Source: Nat Neurosci. 2026 Apr 1;29(5):1181–90. doi: 10.1038/s41593-026-02232-0 (PMC13107481; doi:10.1038/s41593-026-02232-0)
Supplement: Supplementary file 18 — Statistical source data. [file 41593_2026_2232_MOESM18_ESM.xlsx]

## Sheet: Fig S10
S10c	Local	Non-Local
Mean	0.149116	0.139715
M1	0.198925	0.200693
M2	0.161673	0.22247
M3	0.254277	0.219109
M4	0.166373	0.172254
M5	0.0948314	0.063191
M6	0.158091	0.129747
M7	0.130055	0.0865786
M8	0.0859751	0.0951859
M9	0.138254	0.130192
M10	0.118344	0.0978672
M11	0.137276	0.119255
M12	0.145324	0.140035
S10d	Animal Position	Current Position	Both
Mean	0.139379	0.248719	0.0496641
M1	0.200693	0.258603	0.0649977
M2	0.22247	0.236262	0.0528578
M3	0.219109	0.320451	0.103815
M4	0.172254	0.176928	0.0589208
M5	0.063191	0.214337	0.0173106
M6	0.129747	0.243334	0.0497261
M7	0.0865786	0.255054	0.0357021
M8	0.0951859	0.147839	0.0235834
M9	0.130192	0.295254	0.0473751
M10	0.0978672	0.343972	0.0521835
M11	0.119255	0.241014	0.044023
M12	0.136011	0.251582	0.0454744
S10e	Local	Non-Local
Mean	50.117	9.05911
M7	24.1418	5.8609
M8	34.8824	17.7471
M9	49.9911	9.34741
M10	41.8753	6.97832
M11	76.146	11.8154
M12	73.6657	2.60545
S10f	Sample Reward	Sample	Center	Choice Reward	Choice
Mean	17.6332	19.9138	2.39066	21.9578	39.0137
M1	26.349	20.4416	6.05898	19.8242	27.3263
M2	1.35992	3.19785	1.64121	0.521908	93.2791
M3	14.0989	45.0145	1.25883	26.7063	12.9214
M4	33.7226	4.42276	0.580095	10.6545	50.62
M5	1.67771	16.6233	0.987733	74.1254	6.58591
M6	24.1445	33.0768	1.18119	10.5241	31.0734
M7	12.1703	38.643	2.13846	16.7289	30.3193
M8	32.8126	5.13834	0.226795	18.763	43.0593
M9	17.866	30.6253	2.46019	13.4984	35.5502
M10	11.7181	4.73849	1.57274	19.1414	62.8292
M11	17.5532	13.0856	7.18705	26.6442	35.53
M12	18.126	23.9574	3.39459	26.361	39.0704
S10g	Sample Reward	Sample	Center	Choice Reward	Choice
Mean	39.6735	19.1039	1.68379	21.0373	19.8794
M1	60.9688	13.0548	2.0608	14.0274	9.8882
M2	28.9877	0.8212	0.578326	1.28603	68.3268
M3	29.0125	58.4169	0.403097	9.75976	2.40782
M4	55.0299	5.41392	0.346723	9.82479	29.3847
M5	15.2786	16.949	1.32855	58.5455	7.89832
M6	50.1638	17.414	0.318294	24.2615	7.84243
M7	36.8928	23.6902	2.02422	32.6971	4.69564
M8	56.5526	9.13913	0.473583	21.9557	11.879
M9	34.7618	44.0267	2.17177	7.17863	11.8611
M10	18.7672	14.5416	2.91307	17.47	46.3082
M11	47.2495	5.03463	2.25218	30.0507	15.413
M12	42.4169	20.7441	5.33486	25.3906	22.6473
S10h	Paired Reward		Unpaired Reward
	Incorrect	Correct	Incorrect	Correct
Mean	15.4964	27.3607	21.9672	12.3475
M1	17.4848	37.7297	16.2014	11.3343
M2	0	0	0	14.5313
M3	13.5381	38.8792	41.2413	19.2723
M4	0.19624	5.64486	10.4093	3.14391
M5	24.5128	48.4979	26.1278	4.41721
M6	10.3466	3.57317	0.962474	16.4994
M7	3.29173	40.6189	55.4037	5.94851
M8	11.1752	34.8473	11.3024	9.53408
M9	24.8017	55.3593	52.1408	25.2749
M10	12.9528	28.6761	15.696	8.06017
M11	52.1021	34.5021	22.0023	19.1508
M12	15.5542	0	12.1189	11.0032
S10i	Paired Reward		Unpaired Reward
	Incorrect	Correct	Incorrect	Correct
Mean	11.0677	24.0153	13.5468	19.2389
M1	0	7.04535	13.67	48.6915
M2	41.9612	93.0527	3.24364	0.196215
M3	0	10.1431	0	28.123
M4	7.16833	13.4435	17.8693	13.3291
M5	5.51535	31.2872	23.0468	35.906
M6	6.1413	13.8812	0	21.2218
M7	10.7391	21.3304	19.0176	9.76453
M8	17.3864	22.8638	16.1006	14.9665
M9	14.7871	46.2796	46.894	9.64569
M10	7.27653	7.71903	10.0148	9.25132
M11	5.04124	3.27339	2.94055	6.01839
M12	16.7957	17.8646	9.76404	33.7526
